# Supplementary material for: Heavy metals in the sediments of urban sinkholes in Cancun, Quintana Roo
Source: Sci Rep. 2023 Apr 29;13:7031. doi: 10.1038/s41598-023-34218-4 (PMC10148832; doi:10.1038/s41598-023-34218-4)
Supplement: Supplementary file 2 — Supplementary Tables. [file 41598_2023_34218_MOESM2_ESM.xlsx]

## Sheet: Tabla S1
Metal concentration (mg/kg) in each phase of teh sequential extraction, pseudototal and total concentration obtained from sediments of urban sinkholes in Cancun, Quintana Roo, Mexico
SITE	METAL	F1	F2	F3	F4	F5	Pseutototal concentration (mg/kg d.w.)	Total Concentration (mg/kg d.w.)	% Recovery
A	Zn	6.745	14.9	223.5	853.5	736.5	1835.14	2120	86.5634
B	Zn	n.d.	n.d.	90.575	237.5	162.5	490.575	555	88.3919
C	Zn	n.d.	3.205	25.75	314	151.5	494.455	591	83.5934
D	Zn	n.d.	n.d.	25.95	229	1343.5	1598.45	1583	101.97
E	Zn	n.d.	n.d.	75.05	158	316.5	549.55	647	84.9382
F	Zn	n.d.	13	34	491	330.05	868.05	857	101.289
G	Zn	n.d.	n.d.	31.85	335.5	340.5	707.85	805	87.8771
H	Zn	n.d.	n.d.	184.8	136	425.75	746.55	425	175.452
I	Zn	n.d.	n.d.	27.57	429.5	216	673.07	708	94.9993
J	Zn	n.d.	n.d.	78.095	78.075	223	379.17	455	83.2426
A	Fe	n.d.	n.d.	n.d.	85.975	724.8	810.775	1211	66.9509
B	Fe	n.d.	n.d.	n.d.	34.12	696.75	730.87	887	82.3515
C	Fe	n.d.	n.d.	n.d.	165.15	898.8	1063.95	1491	71.3342
D	Fe	n.d.	n.d.	n.d.	81.736	1152	1233.74	1199	102.854
E	Fe	n.d.	n.d.	n.d.	22.921	1572.5	1595.42	1603	99.5272
F	Fe	n.d.	n.d.	n.d.	72.466	1222.5	1294.97	1387	93.3645
G	Fe	n.d.	n.d.	n.d.	185.191	1585.5	1770.69	2008	88.1599
H	Fe	n.d.	n.d.	n.d.	200.971	1721.5	1922.47	1885	101.988
I	Fe	n.d.	n.d.	n.d.	788.836	919.5	1708.34	1645	103.819
J	Fe	n.d.	n.d.	n.d.	131	1370.5	1501.5	1710	87.807
A	Al	1.29044	1.005	2.675	319.538	670.95	995.458	1128.22	88.2499
B	Al	4.93621	1.905	5.535	260.363	1524.75	1797.49	2181	82.4158
C	Al	n.d.	2.04	2.715	422.693	1434	1861.45	2363	78.7581
D	Al	4.35611	1.41	4.505	279.668	5037	5326.94	6318	84.3003
E	Al	1.27209	1.625	4.565	142.403	5202.5	5352.37	6022	88.8728
F	Al	n.d.	1.53	2.94	257.348	173.5	435.318	552	78.862
G	Al	2.47379	2.025	6.9	726.443	7371.5	8109.34	8946	90.6426
H	Al	1.03106	0.99	4.23	449.393	n.d.	455.644	522	87.2881
I	Al	n.d.	1.59	5.085	632.693	1476	2115.37	2648	79.8855
J	Al	2.929	1.771	1.77	954	n.d.	960.47	1156	83.0497
A	Cu	n.d.	n.d.	n.d.	20.25	5.97	26.22	40.01	65.4682
B	Cu	n.d.	n.d.	n.d.	26.1	10.2	36.3	35.61	102.254
C	Cu	n.d.	n.d.	n.d.	7.8	7.425	15.225	16.8	90.8955
D	Cu	n.d.	n.d.	n.d.	13.575	13.62	27.195	33.6	81.0581
E	Cu	n.d.	n.d.	n.d.	6.945	12.095	19.04	22.3	85.3812
F	Cu	n.d.	n.d.	n.d.	26.025	32.975	59	60.7	97.2795
G	Cu	n.d.	n.d.	n.d.	5.556	7.4	12.956	14.7	88.4369
H	Cu	n.d.	n.d.	n.d.	3.315	6.495	9.81	11.3	87.2
I	Cu	n.d.	n.d.	n.d.	18.51	5.055	23.565	24.4	96.7762
J	Cu	n.d.	n.d.	n.d.	4.38	5.06	9.44	10.9	86.6055
A	Ni	n.d.	n.d.	n.d.	n.d.	6.465	6.465	7.73	83.6893
B	Ni	n.d.	n.d.	n.d.	n.d.	n.d.	n.d.	n.d.	0
C	Ni	n.d.	n.d.	n.d.	0.465	5.85	6.315	5.49	115.027
D	Ni	n.d.	n.d.	n.d.	1.535	5.275	6.81	6.89	98.8389
E	Ni	n.d.	n.d.	n.d.	0.09	0.9675	1.0575	1.2	87.7593
F	Ni	n.d.	n.d.	n.d.	n.d.	9.54	9.54	8.8	108.409
G	Ni	n.d.	n.d.	n.d.	n.d.	n.d.	n.d.	n.d.	0
H	Ni	n.d.	n.d.	n.d.	n.d.	4.53	4.53	4.82	93.9834
I	Ni	n.d.	n.d.	n.d.	1.275	0	1.275	1.19	106.695
J	Ni	n.d.	n.d.	n.d.	n.d.	0	0	n.d.	0
A	Pb	n.d.	n.d.	n.d.	n.d.	21.25	21.25	23.19	91.7134
B	Pb	n.d.	n.d.	n.d.	n.d.	1.446	1.446	1.76	82.1591
C	Pb	n.d.	n.d.	n.d.	n.d.	3.9945	3.9945	3.49	114.456
D	Pb	n.d.	n.d.	n.d.	n.d.	5.895	5.895	5.35	110.29
E	Pb	n.d.	n.d.	n.d.	n.d.	4.952	4.952	6.54	75.7187
F	Pb	n.d.	n.d.	n.d.	n.d.	12.185	12.185	17.17	70.9461
G	Pb	n.d.	n.d.	n.d.	n.d.	n.d.	n.d.	n.d.	0
H	Pb	n.d.	n.d.	n.d.	n.d.	n.d.	n.d.	n.d.	0
I	Pb	n.d.	n.d.	n.d.	n.d.	n.d.	n.d.	n.d.	0
J	Pb	n.d.	n.d.	n.d.	n.d.	n.d.	n.d.	n.d.	0

## Sheet: Tabla S2
Metal contamination indices for the urban sinkholes
Index	Site	Zn	Fe	Al	Cu	Ni	Pb		Index	Site	with Zn	without Zn
CONTAMINATION FACTOR	A	30.2857	0.318684	0.268623	0.727455	0.3895	2.57667		POLLUTION INDEX	A	1.33754	1.80486
	B	7.92857	0.233421	0.519286	0.647455	0	0.195556			B	1.09797	1.45592
	C	8.44286	0.392368	0.562619	0.304182	0.2745	0.387778			C	1.13953	1.47658
	D	22.6143	0.315526	1.50452	0.609091	0.3445	0.594444			D	1.2749	1.721
	E	9.24286	0.421842	1.43381	0.406727	0.06	0.726667			E	1.24978	1.51916
	F	12.2429	0.365	0.131429	1.10273	0.44	1.90778			F	1.31599	1.59052
	G	11.5	0.528421	2.13	0.266	0	0			G	1.23939	1.56021
	H	6.07143	0.496053	0.124286	0.204182	0.241	0			H	1.01277	1.38756
	I	10.1143	0.432895	0.630476	0.441636	0.0595	0			I	1.09364	1.50626
	J	6.5	0.45	0.275238	0.198182	0	0			J	0.984192	1.39669
ENRICHMENT FACTOR	A	0.0578035	3.1379	3.46821	0.045417	0.0165153	0.00743187		DEGREE OF CONTAMINATION	A	34.5666	4.28093
	B	0.0789177	4.2841	4.73506	0.0620068	-	0.0101466			B	9.52429	1.59572
	C	0.0469484	2.54863	2.8169	0.036888	0.0134138	0.00603622			C	10.3643	1.92145
	D	0.058382	3.16931	3.50292	0.0458716	0.0166806	0.00750626			D	25.9824	3.36809
	E	0.0436681	2.37056	2.62009	0.0343107	0.0124766	0.00561447			E	12.2919	3.04905
	F	0.0504686	2.73973	3.02812	0.0396539	0.0144196	0.00648882			F	16.1898	3.94693
	G	0.0348606	1.89243	2.09163	0.0273904	-	-			G	14.4244	2.92442
	H	0.0371353	2.01592	2.22812	0.0291777	0.0106101	-			H	7.13695	1.06552
	I	0.0425532	2.31003	2.55319	0.0334347	0.0121581	-			I	11.6788	1.56451
	J	0.0409357	2.22222	2.45614	0.0321637	-	-			J	7.42342	0.92342
POTENTIAL ECOLOGICAL RISK INDEX	A	30.2857	-	-	3.63727	2.337	12.8833
	B	7.92857	-	-	3.23727	0	0.977778
	C	8.44286	-	-	1.52091	1.647	1.93889
	D	22.6143	-	-	3.04545	2.067	2.97222
	E	9.24286	-	-	2.03364	0.36	3.63333
	F	12.2429	-	-	5.51364	2.64	9.53889
	G	11.5	-	-	1.33	0	0
	H	6.07143	-	-	1.02091	1.446	0
	I	10.1143	-	-	2.20818	0.357	0
	J	6.5	-	-	0.990909	0	0
INDEX OF GEOACCUMULATION	A	4.3356	-2.23476	-2.48131	-1.04403	-1.94527	0.780543
	B	2.4021	-2.68396	-1.53036	-1.21211	-	-2.93931
	C	2.49277	-1.93468	-1.41473	-2.30196	-2.45008	-1.95166
	D	3.9142	-2.24913	0.00434444	-1.30023	-2.12239	-1.33535
	E	2.62338	-1.83019	-0.0651091	-1.88283	-4.64386	-1.0456
	F	3.02891	-2.03899	-3.51261	-0.443886	-1.76939	0.346931
	G	2.9386	-1.5052	0.505891	-2.49546	-	-
	H	2.01707	-1.5964	-3.59323	-2.87704	-2.63786	-
	I	2.75336	-1.79287	-1.25045	-1.76403	-4.65593	-
	J	2.11548	-1.73697	-2.44621	-2.92007	-	-
